# Supplementary material for: Part II: NiMoO4 Nanostructures Synthesized by the Solution Combustion Method: A Parametric Study on the Influence of Material Synthesis and Electrode-Fabrication Parameters on the Electrocatalytic Activity in the Hydrogen Evolution Reaction
Source: Molecules. 2022 Feb 10;27(4):1199. doi: 10.3390/molecules27041199 (PMC8876296; doi:10.3390/molecules27041199)
Supplement: Supplementary file 1 [file molecules-27-01199-s001.zip]

Archive with 1 entries (1 files):
- molecules-1525710-supplementary.pdf
